# Supplementary material for: Chemoenzymatic Synthesis of the New 3-((2,3-Diacetoxypropanoyl)oxy)propane-1,2-diyl Diacetate Using Immobilized Lipase B from Candida antarctica and Pyridinium Chlorochromate as an Oxidizing Agent
Source: Int J Mol Sci. 2020 Sep 5;21(18):6501. doi: 10.3390/ijms21186501 (PMC7555366; doi:10.3390/ijms21186501)
Supplement: Supplementary file 1 [file ijms-21-06501-s001.zip]

Archive with 1 entries (1 files):
- ijms-904744-supplementary.docx
